# Supplementary material for: Development and Validation of an Interpretable Model for Predicting Postoperative Hyperlactatemia in Young Children Following Congenital Heart Surgery
Source: J Clin Med. 2026 Feb 28;15(5):1846. doi: 10.3390/jcm15051846 (PMC12986052; doi:10.3390/jcm15051846)
Supplement: Supplementary file 1 [file jcm-15-01846-s001.zip]

Archive with 1 entries (1 files):
- jcm-4114906-supplementary.pdf
